# Supplementary material for: Using micro-CT to explore bone density variations in the skulls of the vulnerable Opsariichthys uncirostris uncirostris (Three-lips fish) during reproductive migration to a Lake Biwa tributary
Source: PLoS One. 2024 Nov 11;19(11):e0310461. doi: 10.1371/journal.pone.0310461 (PMC11554045; doi:10.1371/journal.pone.0310461)
Supplement: S1 File — (CSV) [file pone.0310461.s002.csv]

No.	Sample_ID	Month	Sex	SL_.mm.	WW_.g.	Gut_Weight_.g.	Gonad_Weight_.g.	GW_ratio	GSI	Condition_Factor	Latelarity	Intensity..HU.mean.	Intensity..HU.SD.	Density..HA.mean.	Density..HA.SD.
1	S11906_01	Jun	M	210	146.94	4.12	16.94	0.03	11.528515	1.586654	L	142.199	57.8952	637.2835	255.3199
2	S11906_02	Jun	M	240	242.89	4.34	1.61	0.02	0.6628515	1.757017	L	125.636	50.6193	562.2399	222.3542
3	S11906_03	Jun	M	255	248.53	1.97	19.83	0.01	7.978916	1.49885	R	128.363	51.8629	574.5954	227.9887
4	S11906_04	Jun	F	225	177.24	3.98	15.15	0.02	8.5477319	1.556016	L	134.395	54.6156	601.9252	240.4607
5	S11906_05	Jun	M	221	201.57	4.22	7.32	0.02	3.6314928	1.86745	L	138.152	56.2916	618.9474	248.0543
6	S11906_06	Jun	M	199	119.04	5.66	7.45	0.05	6.2584005	1.510545	L	136.853	54.8508	613.0619	241.5263
7	S11906_07	Jun	M	210	168.38	0.12	12.85	0	7.6315477	1.818162	R	133.415	53.2262	597.485	234.1656
8	S11906_08	Jun	M	255	311	1.99	10.88	0.01	3.4983923	1.875598	R	125.458	49.9535	561.4334	219.3376
9	S11906_09	Jun	M	171	58.28	4.71	10.48	0.08	17.9821551	1.165551	R	138.018	56.3518	618.3403	248.3271
10	S11906_10	Jun	M	195	144.2	0.86	4.49	0.01	3.1137309	1.944739	L	140.232	57.634	628.3715	254.1364
11	S11906_11	Jun	M	172	66.65	4.5	8.41	0.07	12.6181545	1.30983	R	161.181	66.5096	723.2872	294.35
12	S11906_12	Jun	M	156	53.67	2.4	3.71	0.04	6.9126141	1.413702	R	131.083	55.5182	586.9192	244.5502
13	S11907_01	Jul	M	260	248.48	4.6	1.06	0.02	0.4265937	1.413746	R	136.604	55.5107	611.9337	244.5162
14	S11907_02	Jul	F	150	42.81	3.1	3.23	0.07	7.5449661	1.268444	R	155.958	65.3627	699.6228	289.1536
15	S11907_03	Jul	M	215	120.25	1.74	1.03	0.01	0.8565489	1.209956	L	136.989	55.8854	613.6781	246.2139
16	S11907_04	Jul	M	210	127.94	4	2.81	0.03	2.196342	1.381492	R	142.928	57.716	640.5865	254.508
17	S11907_05	Jul	F	215	149.04	3.57	31.61	0.02	21.2090714	1.499642	R	133.556	53.4663	598.1238	235.2534
18	S11907_06	Jul	F	180	89.65	2.73	11.15	0.03	12.437256	1.537209	L	142.658	58.4837	639.3632	257.9863
19	S11907_07	Jul	F	166	67.95	2.72	11.77	0.04	17.32156	1.485474	R	148.396	60.2806	665.3609	266.1277
20	S11907_08	Jul	F	171	67.95	1.27	9.48	0.02	13.9514349	1.358943	L	146.993	57.9587	659.0042	255.6076
21	S11907_09	Jul	F	170	70.25	2.4	5.19	0.03	7.3879004	1.42988	None	149.964	61.8757	672.4652	273.3547
22	S11907_10	Jul	F	152	51.42	1.52	6.08	0.03	11.8241929	1.464203	L	151.016	61.6706	677.2316	272.4255
23	S11908_01	Aug	M	263	264.05	7.21	2.5	0.03	0.9467904	1.451506	R	135.805	56.2934	608.3136	248.0625
24	S11908_02	Aug	M	234	205.33	6.56	3.84	0.03	1.8701602	1.602525	R	124.598	48.8949	557.5369	214.5413
25	S11908_03	Aug	M	227	179.89	4.15	5.45	0.02	3.0296292	1.537905	R	129.484	53.463	579.6744	235.2385
26	S11908_04	Aug	M	185	107.54	11.88	7.01	0.11	6.5185047	1.698458	R	130.422	53.4247	583.9243	235.065
27	S11908_05	Aug	M	212	160.93	3	4.38	0.02	2.7216802	1.688999	L	141.961	58.1384	636.2052	256.4218
28	S11908_06	Aug	M	238	205.09	6.12	4.86	0.03	2.3696914	1.521296	R	135.954	55.3415	608.9887	243.7496
29	S11908_07	Aug	M	197	111.69	1.9	2	0.02	1.7906706	1.460884	R	126.735	49.3759	567.2193	216.7206
30	S11908_08	Aug	F	200	125.54	3.09	2.76	0.02	2.1985025	1.56925	L	144.423	59.3655	647.36	261.9815
31	S11908_09	Aug	F	189	120.98	2.6	22.73	0.02	18.7882295	1.791959	L	116.943	45.1939	522.8537	197.7728
32	S11908_10	Aug	M	168	57.29	1.26	7.69	0.02	13.4229359	1.208234	R	128.24	50.0765	574.0381	219.8949
33	S11909_01	Sep	F	254	224.42	2.71	2.7	0.01	1.2031013	1.369495	R	132.487	53.9669	593.2804	237.5216
34	S11909_02	Sep	M	185	71.43	1.8	2.81	0.03	3.9339213	1.128146	None	141.496	57.0486	634.0984	251.4841
35	S11909_03	Sep	M	212	113.52	3.17	3.99	0.03	3.5147992	1.19142	R	152.282	63.1209	682.9676	278.9965
36	S11909_04	Sep	M	190	85.96	2.32	4.35	0.03	5.0604933	1.253244	R	150.404	61.7126	674.4588	272.6158
37	S11909_05	Sep	F	161	49.15	2.02	0.84	0.04	1.7090539	1.17773	R	135.03	55.2332	604.8022	243.2589
38	S21907_01	Jul	M	185	73.36	1.28	2.93	0.02	3.9940022	1.158628	R	143.668	60.1054	643.9393	265.3339
39	S21907_02	Jul	M	180	68	1.66	1.83	0.02	2.6911765	1.165981	L	134.53	55.1187	602.5368	242.7401
40	S21907_03	Jul	M	194	91.2	2.11	5.54	0.02	6.0745614	1.249078	L	124.046	48.7618	555.0359	213.9383
41	S21907_04	Jul	F	203	109.12	2.72	8.13	0.02	7.4505132	1.304416	R	136.349	54.3095	610.7784	239.0738
42	S21907_05	Jul	M	227	167.33	11.87	6.12	0.07	3.6574434	1.430528	L	135.32	55.9918	606.1162	246.696
43	S21907_06	Jul	M	258	184.55	5.85	0.32	0.03	0.1733947	1.07462	L	135.651	54.8002	607.6159	241.2971
44	S21907_07	Jul	M	220	109.36	2.26	0.35	0.02	0.3200439	1.027047	R	141.679	55.9877	634.9275	246.6774
45	S21907_08	Jul	M	212	179.4	3.1	3	0.02	1.6722408	1.882846	R	127.843	51.5057	572.2394	226.3703
46	S21907_09	Jul	F	246	169.55	3.78	0.97	0.02	0.5721026	1.138918	L	140.282	56.5144	628.598	249.0638
47	S21907_10	Jul	F	205	95.72	2.62	0.61	0.03	0.6372754	1.111069	R	151.801	62.3073	680.7883	275.3102
48	S21908_01	Aug	M	231	166.43	4.19	1.99	0.03	1.1956979	1.350192	R	138.26	57.1838	619.4367	252.0967
49	S21908_02	Aug	F	219	151.58	2.57	2.34	0.02	1.5437393	1.443144	None	151.855	61.9523	681.033	273.7018
50	S21908_03	Aug	F	175	67.22	1.32	1.78	0.02	2.6480214	1.254251	L	138.517	58.1069	620.6011	256.2791
51	S21908_04	Aug	F	194	112.35	2.86	8.75	0.03	7.788162	1.538749	L	140.47	56.2369	629.4498	247.8065
52	S21908_05	Aug	F	204	99.16	1.84	0.46	0.02	0.4638967	1.168009	R	149.651	61.9826	671.0471	273.8391
53	S21908_06	Aug	F	188	107.5	6.74	1.4	0.06	1.3023256	1.617838	L	144.382	61.4284	647.1743	271.3281
54	S21908_07	Aug	F	217	137.57	5.4	1.23	0.04	0.8940903	1.346308	L	131.569	52.8872	589.1211	232.6296
55	S21908_08	Aug	F	228	155.29	0.78	2.9	0.01	1.8674738	1.310204	L	130.305	51.692	583.3942	227.2144
56	S21908_09	Aug	F	227	178.39	5.91	2.91	0.03	1.6312574	1.525081	L	137.299	54.386	615.0826	239.4204
57	S21908_10	Aug	F	235	198.25	7.93	3.78	0.04	1.9066835	1.5276	R	138.819	57.3328	621.9694	252.7718
